# Supplementary material for: Pharmacokinetic Alterations in Patients with Chronic Heart Failure: A Systematic Review
Source: Int J Mol Sci. 2025 Sep 28;26(19):9495. doi: 10.3390/ijms26199495 (PMC12524999; doi:10.3390/ijms26199495)
Supplement: Supplementary file 1 [file ijms-26-09495-s001.zip]

Archive with 1 entries (1 files):
- ijms-3797415-supplementary.pdf
